# Supplementary material for: Large-scale reduction of tyrosine kinase activities in human monocytes stimulated in vitro with N. meningitidis
Source: PLoS One. 2018 Jan 19;13(1):e0181912. doi: 10.1371/journal.pone.0181912 (PMC5774972; doi:10.1371/journal.pone.0181912)
Supplement: S1 Table — (XLS) [file pone.0181912.s001.xls]

## Sheet: tyrosine kinase array
ID	Sequence	Tyr	UniprotAccession	Description
41_654_666	LDGENIYIRHSNL	[660]	P11171	Protein 4.1 (Band 4.1) (P4.1) (EPB4.1) (4.1R).
ACHD_383_395	YISKAEEYFLLKS	[383, 390]	Q07001	Acetylcholine receptor subunit delta precursor.
AMPE_5_17	EREGSKRYCIQTK	[12]	Q07075	Glutamyl aminopeptidase (EC 3.4.11.7) (EAP) (Aminopeptidase A) (APA)(Differentiation antigen gp160) (CD249 antigen).
ANXA1_14_26	IENEEQEYVQTVK	[21]	P04083	Annexin A1 (Annexin-1) (Annexin I) (Lipocortin I) (Calpactin II)(Chromobindin-9) (p35) (Phospholipase A2 inhibitory protein).
ANXA2_17_29	HSTPPSAYGSVKA	[24]	P07355	Annexin A2 (Annexin-2) (Annexin II) (Lipocortin II) (Calpactin I heavychain) (Chromobindin-8) (p36) (Protein I) (Placental anticoagulantprotein IV) (PAP-IV).
ART_004_EAIYAAPFAKKKXC	EAIYAAPFAKKK	NA	NA	NA
B3AT_39_51	TEATATDYHTTSH	[46]	P02730	Band 3 anion transport protein (Anion exchange protein 1) (AE 1)(Solute carrier family 4 member 1) (CD233 antigen).
CTNB1_79_91	VADIDGQYAMTRA	[86]	P35222	Catenin beta-1 (Beta-catenin).
C1R_199_211	TEASGYISSLEYP	[204, 210]	P00736	Complement C1r subcomponent precursor (EC 3.4.21.41) (Complementcomponent 1, r subcomponent) [Contains: Complement C1r subcomponentheavy chain; Complement C1r subcomponent light chain].
CALM_93_105	FDKDGNGYISAAE	[100]	P62158	Calmodulin (CaM).
PGFRB_1014_1028	PNEGDNDYIIPLPDP	[1021]	P09619	Beta-type platelet-derived growth factor receptor precursor(EC 2.7.10.1) (PDGF-R-beta) (CD140b antigen).
ART_003_EAI(pY)AAPFAKKKXC	EAI(pY)AAPFAKKK	NA	NA	NA
CALM_95_107	KDGNGYISAAELR	[100]	P62158	Calmodulin (CaM).
CBL_693_705	EGEEDTEYMTPSS	[700]	P22681	E3 ubiquitin-protein ligase CBL (EC 6.3.2.-) (Signal transductionprotein CBL) (Proto-oncogene c-CBL) (Casitas B-lineage lymphoma proto-oncogene) (RING finger protein 55).
CD3Z_116_128	KDKMAEAYSEIGM	[123]	P20963	T-cell surface glycoprotein CD3 zeta chain precursor (T-cell receptorT3 zeta chain) (CD247 antigen).
CD3Z_146_158	STATKDTYDALHM	[153]	P20963	T-cell surface glycoprotein CD3 zeta chain precursor (T-cell receptorT3 zeta chain) (CD247 antigen).
CD79A_181_193	EYEDENLYEGLNL	[182, 188]	P11912	B-cell antigen receptor complex-associated protein alpha-chainprecursor (Ig-alpha) (MB-1 membrane glycoprotein) (Surface IgM-associated protein) (Membrane-bound immunoglobulin-associated protein)(CD79a antigen).
CDK2_8_20	EKIGEGTYGVVYK	[15, 19]	P24941	Cell division protein kinase 2 (EC 2.7.11.22) (p33 protein kinase).
CDK7_157_169	GLAKSFGSPNRAY	[169]	P50613	Cell division protein kinase 7 (EC 2.7.11.22) (EC 2.7.11.23) (CDK-activating kinase) (CAK) (TFIIH basal transcription factor complexkinase subunit) (39 kDa protein kinase) (P39 Mo15) (STK1) (CAK1).
CRK_214_226	GPPEPGPYAQPSV	[221]	P46108	Proto-oncogene C-crk (p38) (Adapter molecule crk).
DCX_109_121	GIVYAVSSDRFRS	[112]	O43602	Neuronal migration protein doublecortin (Lissencephalin-X) (Lis-X)(Doublin).
DDR1_506_518	LLLSNPAYRLLLA	[513]	Q08345	Epithelial discoidin domain-containing receptor 1 precursor(EC 2.7.10.1) (Epithelial discoidin domain receptor 1) (Tyrosinekinase DDR) (Discoidin receptor tyrosine kinase) (Tyrosine-proteinkinase CAK) (Cell adhesion kinase) (TRK E) (Protein-tyrosine kinaseRTK 6) (HGK2) (CD167a antigen).
DYR1A_212_224	KHDTEMKYYIVHL	[219, 220]	Q13627	Dual specificity tyrosine-phosphorylation-regulated kinase 1A(EC 2.7.12.1) (Protein kinase minibrain homolog) (MNBH) (HP86) (Dualspecificity YAK1-related kinase) (hMNB).
DYR1A_312_324	CQLGQRIYQYIQS	[319, 321]	Q13627	Dual specificity tyrosine-phosphorylation-regulated kinase 1A(EC 2.7.12.1) (Protein kinase minibrain homolog) (MNBH) (HP86) (Dualspecificity YAK1-related kinase) (hMNB).
EFS_246_258	GGTDEGIYDVPLL	[253]	O43281	Embryonal Fyn-associated substrate (HEFS).
EFS_246_258_Y253F	GGTDEGIFDVPLL	[]	O43281	Embryonal Fyn-associated substrate (HEFS).
EGFR_1062_1074	EDSFLQRYSSDPT	[1069]	P00533	Epidermal growth factor receptor precursor (EC 2.7.10.1) (Receptortyrosine-protein kinase ErbB-1).
EGFR_1103_1115	GSVQNPVYHNQPL	[1110]	P00533	Epidermal growth factor receptor precursor (EC 2.7.10.1) (Receptortyrosine-protein kinase ErbB-1).
EGFR_1118_1130	APSRDPHYQDPHS	[1125]	P00533	Epidermal growth factor receptor precursor (EC 2.7.10.1) (Receptortyrosine-protein kinase ErbB-1).
EGFR_1165_1177	ISLDNPDYQQDFF	[1172]	P00533	Epidermal growth factor receptor precursor (EC 2.7.10.1) (Receptortyrosine-protein kinase ErbB-1).
EGFR_1190_1202	STAENAEYLRVAP	[1197]	P00533	Epidermal growth factor receptor precursor (EC 2.7.10.1) (Receptortyrosine-protein kinase ErbB-1).
EGFR_862_874	LGAEEKEYHAEGG	[869]	P00533	Epidermal growth factor receptor precursor (EC 2.7.10.1) (Receptortyrosine-protein kinase ErbB-1).
EGFR_908_920	MTFGSKPYDGIPA	[915]	P00533	Epidermal growth factor receptor precursor (EC 2.7.10.1) (Receptortyrosine-protein kinase ErbB-1).
ENOG_37_49	SGASTGIYEALEL	[44]	P09104	Gamma-enolase (EC 4.2.1.11) (2-phospho-D-glycerate hydro-lyase)(Neural enolase) (Neuron-specific enolase) (NSE) (Enolase 2).
EPHA1_774_786	LDDFDGTYETQGG	[781]	P21709	Ephrin type-A receptor 1 precursor (EC 2.7.10.1) (Tyrosine-proteinkinase receptor EPH).
EPHA2_581_593	QLKPLKTYVDPHT	[588]	P29317	Ephrin type-A receptor 2 precursor (EC 2.7.10.1) (Tyrosine-proteinkinase receptor ECK) (Epithelial cell kinase).
EPHA2_765_777	EDDPEATYTTSGG	[772]	P29317	Ephrin type-A receptor 2 precursor (EC 2.7.10.1) (Tyrosine-proteinkinase receptor ECK) (Epithelial cell kinase).
EPHA4_589_601	LNQGVRTYVDPFT	[596]	P54764	Ephrin type-A receptor 4 precursor (EC 2.7.10.1) (Tyrosine-proteinkinase receptor SEK) (Receptor protein-tyrosine kinase HEK8)(Tyrosine-protein kinase TYRO1).
EPHA4_921_933	QAIKMDRYKDNFT	[928]	P54764	Ephrin type-A receptor 4 precursor (EC 2.7.10.1) (Tyrosine-proteinkinase receptor SEK) (Receptor protein-tyrosine kinase HEK8)(Tyrosine-protein kinase TYRO1).
EPHA7_607_619	TYIDPETYEDPNR	[608, 614]	Q15375	Ephrin type-A receptor 7 precursor (EC 2.7.10.1) (Tyrosine-proteinkinase receptor EHK-3) (EPH homology kinase 3) (Receptor protein-tyrosine kinase HEK11).
EPHB1_771_783	DDTSDPTYTSSLG	[778]	P54762	Ephrin type-B receptor 1 precursor (EC 2.7.10.1) (Tyrosine-proteinkinase receptor EPH-2) (NET) (HEK6) (ELK).
EPHB1_921_933	SAIKMVQYRDSFL	[928]	P54762	Ephrin type-B receptor 1 precursor (EC 2.7.10.1) (Tyrosine-proteinkinase receptor EPH-2) (NET) (HEK6) (ELK).
EPHB4_583_595	IGHGTKVYIDPFT	[590]	P54760	Ephrin type-B receptor 4 precursor (EC 2.7.10.1) (Tyrosine-proteinkinase receptor HTK) (Tyrosine-protein kinase TYRO11).
EPOR_361_373	SEHAQDTYLVLDK	[368]	P19235	Erythropoietin receptor precursor (EPO-R).
EPOR_419_431	ASAASFEYTILDP	[426]	P19235	Erythropoietin receptor precursor (EPO-R).
ERBB2_1241_1253	PTAENPEYLGLDV	[1248]	P04626	Receptor tyrosine-protein kinase erbB-2 precursor (EC 2.7.10.1)(p185erbB2) (C-erbB-2) (NEU proto-oncogene) (Tyrosine kinase-type cellsurface receptor HER2) (MLN 19) (CD340 antigen).
ERBB2_870_882	LDIDETEYHADGG	[877]	P04626	Receptor tyrosine-protein kinase erbB-2 precursor (EC 2.7.10.1)(p185erbB2) (C-erbB-2) (NEU proto-oncogene) (Tyrosine kinase-type cellsurface receptor HER2) (MLN 19) (CD340 antigen).
ERBB4_1181_1193	QALDNPEYHNASN	[1188]	Q15303	Receptor tyrosine-protein kinase erbB-4 precursor (EC 2.7.10.1)(p180erbB4) (Tyrosine kinase-type cell surface receptor HER4).
ERBB4_1277_1289	IVAENPEYLSEFS	[1284]	Q15303	Receptor tyrosine-protein kinase erbB-4 precursor (EC 2.7.10.1)(p180erbB4) (Tyrosine kinase-type cell surface receptor HER4).
FABPH_13_25	DSKNFDDYMKSLG	[20]	P05413	Fatty acid-binding protein, heart (H-FABP) (Heart-type fatty acid-binding protein) (Muscle fatty acid-binding protein) (M-FABP)(Mammary-derived growth inhibitor) (MDGI).
FAK1_569_581	RYMEDSTYYKASK	[570, 576, 577]	Q05397	Focal adhesion kinase 1 (EC 2.7.10.2) (FADK 1) (pp125FAK) (Protein-tyrosine kinase 2).
FAK2_572_584	RYIEDEDYYKASV	[573, 579, 580]	Q14289	Protein tyrosine kinase 2 beta (EC 2.7.10.2) (Focal adhesion kinase 2)(FADK 2) (Proline-rich tyrosine kinase 2) (Cell adhesion kinase beta)(CAK beta) (Calcium-dependent tyrosine kinase) (CADTK) (Relatedadhesion focal tyrosine kinase) (RAFTK).
FER_707_719	RQEDGGVYSSSGL	[714]	P16591	Proto-oncogene tyrosine-protein kinase FER (EC 2.7.10.2) (p94-FER) (c-FER) (Tyrosine kinase 3).
FES_706_718	REEADGVYAASGG	[713]	P07332	Proto-oncogene tyrosine-protein kinase Fes/Fps (EC 2.7.10.2) (C-Fes).
FGFR1_761_773	TSNQEYLDLSMPL	[766]	P11362	Basic fibroblast growth factor receptor 1 precursor (EC 2.7.10.1)(FGFR-1) (bFGF-R) (Fms-like tyrosine kinase 2) (c-fgr) (CD331antigen).
FGFR2_762_774	TLTTNEEYLDLSQ	[769]	P21802	Fibroblast growth factor receptor 2 precursor (EC 2.7.10.1) (FGFR-2)(Keratinocyte growth factor receptor 2) (CD332 antigen).
FGFR3_641_653	DVHNLDYYKKTTN	[647, 648]	P22607	Fibroblast growth factor receptor 3 precursor (EC 2.7.10.1) (FGFR-3)(CD333 antigen).
FGFR3_753_765	TVTSTDEYLDLSA	[760]	P22607	Fibroblast growth factor receptor 3 precursor (EC 2.7.10.1) (FGFR-3)(CD333 antigen).
FRK_380_392	KVDNEDIYESRHE	[387]	P42685	Tyrosine-protein kinase FRK (EC 2.7.10.2) (FYN-related kinase)(Nuclear tyrosine protein kinase RAK).
INSR_1348_1360	SLGFKRSYEEHIP	[1355]	P06213	Insulin receptor precursor (EC 2.7.10.1) (IR) (CD220 antigen)[Contains: Insulin receptor subunit alpha; Insulin receptor subunitbeta].
INSR_992_1004	YASSNPEYLSASD	[992, 999]	P06213	Insulin receptor precursor (EC 2.7.10.1) (IR) (CD220 antigen)[Contains: Insulin receptor subunit alpha; Insulin receptor subunitbeta].
JAK1_1015_1027	AIETDKEYYTVKD	[1022, 1023]	P23458	Tyrosine-protein kinase JAK1 (EC 2.7.10.2) (Janus kinase 1) (JAK-1).
JAK2_563_577	VRREVGDYGQLHETE	[570]	O60674	Tyrosine-protein kinase JAK2 (EC 2.7.10.2) (Janus kinase 2) (JAK-2).
K2C6B_53_65	GAGFGSRSLYGLG	[62]	P04259	Keratin, type II cytoskeletal 6B (Cytokeratin-6B) (CK 6B) (K6bkeratin).
K2C8_425_437	SAYGGLTSPGLSY	[427, 437]	P05787	Keratin, type II cytoskeletal 8 (Cytokeratin-8) (CK-8) (Keratin-8)(K8).
KSYK_518_530	ALRADENYYKAQT	[525, 526]	P43405	Tyrosine-protein kinase SYK (EC 2.7.10.2) (Spleen tyrosine kinase).
LAT_194_206	MESIDDYVNVPES	[200]	O43561	Linker for activation of T-cells family member 1 (36 kDa phospho-tyrosine adapter protein) (pp36) (p36-38).
LAT_249_261	EEGAPDYENLQEL	[255]	O43561	Linker for activation of T-cells family member 1 (36 kDa phospho-tyrosine adapter protein) (pp36) (p36-38).
LCK_387_399	RLIEDNEYTAREG	[394]	P06239	Proto-oncogene tyrosine-protein kinase LCK (EC 2.7.10.2) (p56-LCK)(Lymphocyte cell-specific protein-tyrosine kinase) (LSK) (T cell-specific protein-tyrosine kinase).
MBP_198_210	ARTAHYGSLPQKS	[203]	P02686	Myelin basic protein (MBP) (Myelin A1 protein) (Myelin membraneencephalitogenic protein).
MBP_259_271	FGYGGRASDYKSA	[261, 268]	P02686	Myelin basic protein (MBP) (Myelin A1 protein) (Myelin membraneencephalitogenic protein).
MBP_263_275	GRASDYKSAHKGF	[268]	P02686	Myelin basic protein (MBP) (Myelin A1 protein) (Myelin membraneencephalitogenic protein).
MET_1227_1239	RDMYDKEYYSVHN	[1230, 1234, 1235]	P08581	Hepatocyte growth factor receptor precursor (EC 2.7.10.1) (HGFreceptor) (Scatter factor receptor) (SF receptor) (HGF/SF receptor)(Met proto-oncogene tyrosine kinase) (c-Met).
MK01_180_192	HTGFLTEYVATRW	[187]	P28482	Mitogen-activated protein kinase 1 (EC 2.7.11.24) (Extracellular signal-regulated kinase 2) (ERK-2) (Mitogen-activated protein kinase 2) (MAP kinase 2) (MAPK 2) (p42-MAPK) (ERT1).
MK01_198_210	IMLNSKGYTKSID	[205]	P28482	Mitogen-activated protein kinase 1 (EC 2.7.11.24) (Extracellular signal-regulated kinase 2) (ERK-2) (Mitogen-activated protein kinase 2) (MAP kinase 2) (MAPK 2) (p42-MAPK) (ERT1).
MK07_211_223	AEHQYFMTEYVAT	[215, 220]	Q13164	Mitogen-activated protein kinase 7 (EC 2.7.11.24) (Extracellularsignal-regulated kinase 5) (ERK-5) (ERK4) (BMK1 kinase).
MK10_216_228	TSFMMTPYVVTRY	[223, 228]	P53779	Mitogen-activated protein kinase 10 (EC 2.7.11.24) (Stress-activated protein kinase JNK3) (c-Jun N-terminal kinase 3) (MAP kinase p49 3F12).
MK12_178_190	ADSEMTGYVVTRW	[185]	P53778	Mitogen-activated protein kinase 12 (EC 2.7.11.24) (Extracellularsignal-regulated kinase 6) (ERK-6) (ERK5) (Stress-activated proteinkinase 3) (Mitogen-activated protein kinase p38 gamma) (MAP kinase p38gamma).
MK14_173_185	RHTDDEMTGYVAT	[182]	Q16539	Mitogen-activated protein kinase 14 (EC 2.7.11.24) (Mitogen-activatedprotein kinase p38 alpha) (MAP kinase p38 alpha) (Cytokine suppressiveanti-inflammatory drug-binding protein) (CSAID-binding protein) (CSBP)(MAX-interacting protein 2) (MAP kinase MXI2) (SAPK2A).
NCF1_313_325	QRSRKRLSQDAYR	[324]	P14598	Neutrophil cytosol factor 1 (NCF-1) (Neutrophil NADPH oxidase factor1) (47 kDa neutrophil oxidase factor) (p47-phox) (NCF-47K) (47 kDaautosomal chronic granulomatous disease protein) (Nox organizer 2)(Nox-organizing protein 2) (SH3 and PX domain-containing protein 1A).
NPT2A_501_513	AKALGKRTAKYRW	[511]	Q06495	Sodium-dependent phosphate transport protein 2A (Sodium/phosphatecotransporter 2A) (Na(+)/Pi cotransporter 2A) (Sodium-phosphatetransport protein 2A) (Na(+)-dependent phosphate cotransporter 2A)(NaPi-2a) (Solute carrier family 34 member 1) (NaPi-3).
NTRK1_489_501	HIIENPQYFSDAC	[496]	P04629	High affinity nerve growth factor receptor precursor (EC 2.7.10.1)(Neurotrophic tyrosine kinase receptor type 1) (TRK1-transformingtyrosine kinase protein) (p140-TrkA) (Trk-A).
NTRK2_509_521	PVIENPQYFGITN	[516]	Q16620	BDNF/NT-3 growth factors receptor precursor (EC 2.7.10.1)(Neurotrophic tyrosine kinase receptor type 2) (TrkB tyrosine kinase)(GP145-TrkB) (Trk-B).
NTRK2_696_708	GMSRDVYSTDYYR	[702, 706, 707]	Q16620	BDNF/NT-3 growth factors receptor precursor (EC 2.7.10.1)(Neurotrophic tyrosine kinase receptor type 2) (TrkB tyrosine kinase)(GP145-TrkB) (Trk-B).
ODBA_340_352	DDSSAYRSVDEVN	[345]	P12694	2-oxoisovalerate dehydrogenase subunit alpha, mitochondrial precursor(EC 1.2.4.4) (Branched-chain alpha-keto acid dehydrogenase E1component alpha chain) (BCKDH E1-alpha) (BCKDE1A).
ODPAT_291_303	SMSDPGVSYRTRE	[299]	P29803	Pyruvate dehydrogenase E1 component subunit alpha, testis-specificform, mitochondrial precursor (EC 1.2.4.1) (PDHE1-A type II).
PP2AB_297_309	EPHVTRRTPDYFL	[307]	P62714	Serine/threonine-protein phosphatase 2A catalytic subunit beta isoform(EC 3.1.3.16) (PP2A-beta).
P85A_600_612	NENTEDQYSLVED	[607]	P27986	Phosphatidylinositol 3-kinase regulatory subunit alpha (PI3-kinase p85subunit alpha) (PtdIns-3-kinase p85-alpha) (PI3K).
PAXI_111_123	VGEEEHVYSFPNK	[118]	P49023	Paxillin.
PAXI_24_36	FLSEETPYSYPTG	[31, 33]	P49023	Paxillin.
PDPK1_2_14	ARTTSQLYDAVPI	[9]	O15530	3-phosphoinositide-dependent protein kinase 1 (EC 2.7.11.1) (hPDK1).
PDPK1_369_381	DEDCYGNYDNLLS	[373, 376]	O15530	3-phosphoinositide-dependent protein kinase 1 (EC 2.7.11.1) (hPDK1).
PECA1_706_718	KKDTETVYSEVRK	[713]	P16284	Platelet endothelial cell adhesion molecule precursor (PECAM-1)(EndoCAM) (GPIIA') (CD31 antigen).
PERI_458_470	QRSELDKSSAHSY	[470]	P41219	Peripherin.
PGFRB_1002_1014	LDTSSVLYTAVQP	[1009]	P09619	Beta-type platelet-derived growth factor receptor precursor(EC 2.7.10.1) (PDGF-R-beta) (CD140b antigen).
PGFRB_572_584	VSSDGHEYIYVDP	[579, 581]	P09619	Beta-type platelet-derived growth factor receptor precursor(EC 2.7.10.1) (PDGF-R-beta) (CD140b antigen).
PGFRB_709_721	RPPSAELYSNALP	[716]	P09619	Beta-type platelet-derived growth factor receptor precursor(EC 2.7.10.1) (PDGF-R-beta) (CD140b antigen).
PGFRB_768_780	SSNYMAPYDNYVP	[771, 775, 778]	P09619	Beta-type platelet-derived growth factor receptor precursor(EC 2.7.10.1) (PDGF-R-beta) (CD140b antigen).
PGFRB_771_783	YMAPYDNYVPSAP	[771, 775, 778]	P09619	Beta-type platelet-derived growth factor receptor precursor(EC 2.7.10.1) (PDGF-R-beta) (CD140b antigen).
PLCG1_1246_1258	EGSFESRYQQPFE	[1253]	P19174	1-phosphatidylinositol-4,5-bisphosphate phosphodiesterase gamma-1(EC 3.1.4.11) (Phosphoinositide phospholipase C) (PLC-gamma-1)(Phospholipase C-gamma-1) (PLC-II) (PLC-148).
PLCG1_764_776	IGTAEPDYGALYE	[771, 775]	P19174	1-phosphatidylinositol-4,5-bisphosphate phosphodiesterase gamma-1(EC 3.1.4.11) (Phosphoinositide phospholipase C) (PLC-gamma-1)(Phospholipase C-gamma-1) (PLC-II) (PLC-148).
PLCG1_776_788	EGRNPGFYVEANP	[783]	P19174	1-phosphatidylinositol-4,5-bisphosphate phosphodiesterase gamma-1(EC 3.1.4.11) (Phosphoinositide phospholipase C) (PLC-gamma-1)(Phospholipase C-gamma-1) (PLC-II) (PLC-148).
PRGR_545_557	LRPDSEASQSPQY	[557]	P06401	Progesterone receptor (PR) (Nuclear receptor subfamily 3 group Cmember 3).
PRGR_786_798	EQRMKESSFYSLC	[795]	P06401	Progesterone receptor (PR) (Nuclear receptor subfamily 3 group Cmember 3).
PRRX2_202_214	WTASSPYSTVPPY	[208, 214]	Q99811	Paired mesoderm homeobox protein 2 (PRX-2) (Paired-related homeoboxprotein 2).
PTN11_539_551	SKRKGHEYTNIKY	[546, 551]	Q06124	Tyrosine-protein phosphatase non-receptor type 11 (EC 3.1.3.48)(Protein-tyrosine phosphatase 2C) (PTP-2C) (PTP-1D) (SH-PTP3) (SH-PTP2) (SHP-2) (Shp2).
RAF1_332_344	PRGQRDSSYYWEI	[340, 341]	P04049	RAF proto-oncogene serine/threonine-protein kinase (EC 2.7.11.1) (Raf-1) (C-RAF) (cRaf).
RASA1_453_465	TVDGKEIYNTIRR	[460]	P20936	Ras GTPase-activating protein 1 (GTPase-activating protein) (GAP) (Rasp21 protein activator) (p120GAP) (RasGAP).
RB_804_816	IYISPLKSPYKIS	[805, 813]	P06400	Retinoblastoma-associated protein (PP110) (P105-RB) (RB).
RBL2_99_111	VPTVSKGTVEGNY	[111]	Q08999	Retinoblastoma-like protein 2 (130 kDa retinoblastoma-associatedprotein) (p130) (PRB2) (RBR-2).
RET_1022_1034	TPSDSLIYDDGLS	[1029]	P07949	Proto-oncogene tyrosine-protein kinase receptor ret precursor(EC 2.7.10.1) (C-ret).
RET_680_692	AQAFPVSYSSSGA	[687]	P07949	Proto-oncogene tyrosine-protein kinase receptor ret precursor(EC 2.7.10.1) (C-ret).
RON_1346_1358	SALLGDHYVQLPA	[1353]	Q04912	Macrophage-stimulating protein receptor precursor (EC 2.7.10.1) (MSPreceptor) (p185-Ron) (CD136 antigen) (CDw136) [Contains: Macrophage-stimulating protein receptor alpha chain; Macrophage-stimulatingprotein receptor beta chain].
RON_1353_1365	YVQLPATYMNLGP	[1353, 1360]	Q04912	Macrophage-stimulating protein receptor precursor (EC 2.7.10.1) (MSPreceptor) (p185-Ron) (CD136 antigen) (CDw136) [Contains: Macrophage-stimulating protein receptor alpha chain; Macrophage-stimulatingprotein receptor beta chain].
SRC8_CHICK_470_482	VSQREAEYEPETV	[477]	Q01406	Src substrate protein p85 (p80) (Cortactin).
SRC8_CHICK_476_488	EYEPETVYEVAGA	[477, 483]	Q01406	Src substrate protein p85 (p80) (Cortactin).
SRC8_CHICK_492_504	YQAEENTYDEYEN	[492, 499, 502]	Q01406	Src substrate protein p85 (p80) (Cortactin).
STA5A_687_699	LAKAVDGYVKPQI	[694]	P42229	Signal transducer and activator of transcription 5A.
STAT1_694_706	DGPKGTGYIKTEL	[701]	P42224	Signal transducer and activator of transcription 1-alpha/beta(Transcription factor ISGF-3 components p91/p84).
STAT3_698_710	DPGSAAPYLKTKF	[705]	P40763	Signal transducer and activator of transcription 3 (Acute-phaseresponse factor).
STAT4_686_698	TERGDKGYVPSVF	[693]	Q14765	Signal transducer and activator of transcription 4.
STAT4_714_726	PSDLLPMSPSVYA	[725]	Q14765	Signal transducer and activator of transcription 4.
STAT6_634_646	MGKDGRGYVPATI	[641]	P42226	Signal transducer and activator of transcription 6 (IL-4 Stat).
TEC_512_524	RYFLDDQYTSSSG	[513, 519]	P42680	Tyrosine-protein kinase Tec (EC 2.7.10.2).
TNNT1_2_14	SDTEEQEYEEEQP	[9]	P13805	Troponin T, slow skeletal muscle (TnTs) (Slow skeletal muscle troponinT) (sTnT).
TYRO3_679_691	KIYSGDYYRQGCA	[681, 685, 686]	Q06418	Tyrosine-protein kinase receptor TYRO3 precursor (EC 2.7.10.1)(Tyrosine-protein kinase RSE) (Tyrosine-protein kinase SKY) (Tyrosine-protein kinase DTK) (Protein-tyrosine kinase byk).
VGFR1_1040_1052	DFGLARDIYKNPD	[1048]	P17948	Vascular endothelial growth factor receptor 1 precursor (EC 2.7.10.1)(VEGFR-1) (Vascular permeability factor receptor) (Tyrosine-proteinkinase receptor FLT) (Flt-1) (Tyrosine-protein kinase FRT) (Fms-liketyrosine kinase 1).
VGFR1_1046_1058_Y1048F	DIFKNPDYVRKGD	[1053]	P17948	Vascular endothelial growth factor receptor 1 precursor (EC 2.7.10.1)(VEGFR-1) (Vascular permeability factor receptor) (Tyrosine-proteinkinase receptor FLT) (Flt-1) (Tyrosine-protein kinase FRT) (Fms-liketyrosine kinase 1).
VGFR1_1049_1061	KNPDYVRKGDTRL	[1053]	P17948	Vascular endothelial growth factor receptor 1 precursor (EC 2.7.10.1)(VEGFR-1) (Vascular permeability factor receptor) (Tyrosine-proteinkinase receptor FLT) (Flt-1) (Tyrosine-protein kinase FRT) (Fms-liketyrosine kinase 1).
VGFR1_1162_1174	VQQDGKDYIPINA	[1169]	P17948	Vascular endothelial growth factor receptor 1 precursor (EC 2.7.10.1)(VEGFR-1) (Vascular permeability factor receptor) (Tyrosine-proteinkinase receptor FLT) (Flt-1) (Tyrosine-protein kinase FRT) (Fms-liketyrosine kinase 1).
VGFR1_1206_1218	GSSDDVRYVNAFK	[1213]	P17948	Vascular endothelial growth factor receptor 1 precursor (EC 2.7.10.1)(VEGFR-1) (Vascular permeability factor receptor) (Tyrosine-proteinkinase receptor FLT) (Flt-1) (Tyrosine-protein kinase FRT) (Fms-liketyrosine kinase 1).
VGFR1_1235_1247	ATSMFDDYQGDSS	[1242]	P17948	Vascular endothelial growth factor receptor 1 precursor (EC 2.7.10.1)(VEGFR-1) (Vascular permeability factor receptor) (Tyrosine-proteinkinase receptor FLT) (Flt-1) (Tyrosine-protein kinase FRT) (Fms-liketyrosine kinase 1).
VGFR1_1320_1332_C1320S/C1321S	SSSPPPDYNSVVL	[1327]	P17948	Vascular endothelial growth factor receptor 1 precursor (EC 2.7.10.1)(VEGFR-1) (Vascular permeability factor receptor) (Tyrosine-proteinkinase receptor FLT) (Flt-1) (Tyrosine-protein kinase FRT) (Fms-liketyrosine kinase 1).
VGFR1_1326_1338	DYNSVVLYSTPPI	[1327, 1333]	P17948	Vascular endothelial growth factor receptor 1 precursor (EC 2.7.10.1)(VEGFR-1) (Vascular permeability factor receptor) (Tyrosine-proteinkinase receptor FLT) (Flt-1) (Tyrosine-protein kinase FRT) (Fms-liketyrosine kinase 1).
VGFR2_1046_1058	DFGLARDIYKDPD	[1054]	P35968	Vascular endothelial growth factor receptor 2 precursor (EC 2.7.10.1)(VEGFR-2) (Kinase insert domain receptor) (Protein-tyrosine kinasereceptor Flk-1) (CD309 antigen).
VGFR2_1052_1064	DIYKDPDYVRKGD	[1054, 1059]	P35968	Vascular endothelial growth factor receptor 2 precursor (EC 2.7.10.1)(VEGFR-2) (Kinase insert domain receptor) (Protein-tyrosine kinasereceptor Flk-1) (CD309 antigen).
VGFR2_1168_1180	AQQDGKDYIVLPI	[1175]	P35968	Vascular endothelial growth factor receptor 2 precursor (EC 2.7.10.1)(VEGFR-2) (Kinase insert domain receptor) (Protein-tyrosine kinasereceptor Flk-1) (CD309 antigen).
VGFR2_1207_1219_C1208S	VSDPKFHYDNTAG	[1214]	P35968	Vascular endothelial growth factor receptor 2 precursor (EC 2.7.10.1)(VEGFR-2) (Kinase insert domain receptor) (Protein-tyrosine kinasereceptor Flk-1) (CD309 antigen).
VGFR2_944_956	RFRQGKDYVGAIP	[951]	P35968	Vascular endothelial growth factor receptor 2 precursor (EC 2.7.10.1)(VEGFR-2) (Kinase insert domain receptor) (Protein-tyrosine kinasereceptor Flk-1) (CD309 antigen).
VGFR2_989_1001	EEAPEDLYKDFLT	[996]	P35968	Vascular endothelial growth factor receptor 2 precursor (EC 2.7.10.1)(VEGFR-2) (Kinase insert domain receptor) (Protein-tyrosine kinasereceptor Flk-1) (CD309 antigen).
VGFR3_1061_1073	DIYKDPDYVRKGS	[1063, 1068]	P35916	Vascular endothelial growth factor receptor 3 precursor (EC 2.7.10.1)(VEGFR-3) (Tyrosine-protein kinase receptor FLT4).
VINC_815_827	KSFLDSGYRILGA	[822]	P18206	Vinculin (Metavinculin).
ZAP70_485_497	ALGADDSYYTARS	[492, 493]	P43403	Tyrosine-protein kinase ZAP-70 (EC 2.7.10.2) (70 kDa zeta-associatedprotein) (Syk-related tyrosine kinase).
ZBT16_621_633	LRTHNGASPYQCT	[630]	Q05516	Zinc finger and BTB domain-containing protein 16 (Zinc finger proteinPLZF) (Promyelocytic leukemia zinc finger protein) (Zinc fingerprotein 145).
