# Supplementary material for: Large-scale reduction of tyrosine kinase activities in human monocytes stimulated in vitro with N. meningitidis
Source: PLoS One. 2018 Jan 19;13(1):e0181912. doi: 10.1371/journal.pone.0181912 (PMC5774972; doi:10.1371/journal.pone.0181912)
Supplement: S2 Table — (XLSX) [file pone.0181912.s002.xlsx]

## Sheet: _Export_t60cc__pdTreatmentdCont
BioNavigator Version	0.6.2.70	PamGrid Version	QuantitationType	t60::__p.Treatment.Control		Protocol file name		190-030 KR MonocytesDate	Mon, 22 Feb 2016 10:42:06 GMT
t60::c_cluster	ID	SFactor6	Control1	Nm vs ctr - P-value	Nm vs ctr - mean log2 ratio	Nm+IL-10 vs ctr - P-value	Nm+IL-10 vs ctr - mean log2 ratio	IL-10 vs ctr - P-value	IL-10 vs ctr -mean log2 ratio
5	PERI_458_470		NA	0.0270723	1.24117	0.0136648	0.573123	0.117689	1.43317
3	VGFR2_944_956		NA	0.0705693	-0.901294	0.0441308	-0.73782	0.0891528	-0.360253
5	TNNT1_2_14		NA	0.113868	-0.518885	0.0959313	-0.656569	0.042336	0.0518286
5	RET_680_692		NA	0.118292	-0.042795	0.109174	-0.237695	0.0369098	-0.100535
5	VGFR1_1206_1218		NA	0.126016	-0.538138	0.235254	-0.568443	0.954608	-0.297208
1	NTRK2_509_521		NA	0.157566	-0.208097	0.14392	-0.618852	0.492047	0.287613
1	PGFRB_1002_1014		NA	0.180009	-0.563121	0.0819414	-0.514788	0.332132	-0.5266
1	JAK1_1015_1027		NA	0.22046	-0.402833	0.2601	-0.355101	0.922448	-0.36819
1	FGFR1_761_773		NA	0.225387	-0.779042	0.129511	-0.891329	0.511471	-0.734479
5	EGFR_1062_1074		NA	0.228643	0.680655	0.187906	0.145205	0.169508	0.407078
3	DYR1A_212_224		NA	0.239778	-1.34195	0.050446	-0.803747	0.05529	-0.740798
1	ODBA_340_352		NA	0.242258	-0.378158	0.192658	-0.412657	0.877209	-0.378478
1	EPOR_361_373		NA	0.243943	-0.521524	0.0777915	-0.451098	0.473356	-0.499173
1	ERBB4_1181_1193		NA	0.256096	-0.627144	0.114112	-0.696389	0.582571	-0.638018
1	FRK_380_392		NA	0.281985	-0.363245	0.219205	-0.32106	0.810247	-0.418631
3	AMPE_5_17		NA	0.282979	-1.0061	0.0410465	-0.8954	0.224104	-0.753148
1	MBP_259_271		NA	0.286601	-0.645879	0.303522	-0.596456	0.67022	-0.483658
1	CTNB1_79_91		NA	0.29016	-0.526926	0.236735	-0.436464	0.766716	-0.507522
5	EPHA4_589_601		NA	0.2906	-0.476905	0.68549	-0.595106	0.0185137	-0.25654
5	VGFR2_1046_1058		NA	0.300206	-0.257504	0.974453	-0.206899	0.387347	-0.265953
3	EPHA1_774_786		NA	0.312562	-0.485441	0.135901	-0.487643	0.222762	-0.46839
3	ART_004_EAIYAAPFAKKKXC		NA	0.334911	-0.223364	0.053895	-0.0705147	0.189046	-0.209225
1	P85A_600_612		NA	0.340564	-0.521618	0.12294	-0.540463	0.610135	-0.538241
1	ERBB2_1241_1253		NA	0.342639	-0.615185	0.250454	-0.566417	0.669323	-0.431847
1	LAT_249_261		NA	0.344607	-0.723778	0.0967764	-0.742607	0.671375	-0.493722
3	PGFRB_572_584		NA	0.363114	-0.601264	0.117235	-0.682119	0.162766	-0.591878
1	PAXI_111_123		NA	0.363899	-0.38179	0.150182	-0.351283	0.581116	-0.426613
1	FGFR3_753_765		NA	0.365716	-0.714149	0.321356	-0.787532	0.986989	-0.591596
1	ZAP70_485_497		NA	0.368482	-0.421585	0.227468	-0.37971	0.680142	-0.44749
5	VGFR1_1162_1174		NA	0.376007	-0.435419	0.22433	-0.502219	0.0163026	-0.287123
1	RAF1_332_344		NA	0.379745	-0.547984	0.253618	-0.475251	0.657448	-0.492782
5	VGFR1_1320_1332_C1320S/C1321S		NA	0.382258	0.0147802	0.596087	-0.00390422	0.360364	-0.102045
5	STAT4_686_698		NA	0.384751	-1.19005	0.103798	-1.53091	0.0946016	-0.703531
1	PLCG1_764_776		NA	0.421545	-0.306961	0.154405	-0.330696	0.827648	-0.395068
5	VGFR2_1207_1219_C1208S		NA	0.430538	1.15157	0.0180146	0.703175	0.0417457	0.853948
1	CRK_214_226		NA	0.440698	-0.479064	0.306993	-0.536291	0.764906	-0.711231
3	MBP_198_210		NA	0.453449	-0.544699	0.195081	-0.456342	0.426258	-0.350398
1	FER_707_719		NA	0.46325	-0.423615	0.193286	-0.414924	0.739733	-0.51059
3	PTN11_539_551		NA	0.464714	-0.814414	0.0794943	-0.770971	0.0864195	-0.395752
3	SRC8_CHICK_476_488		NA	0.478516	-0.430861	0.114805	-0.437576	0.458227	-0.455475
3	RASA1_453_465		NA	0.484992	-0.31329	0.154985	-0.19989	0.166939	-0.300738
3	EPHA4_921_933		NA	0.499121	-0.227846	0.340868	-0.781642	0.485804	-0.0252392
3	EPHB1_921_933		NA	0.509348	-1.05321	0.209758	-0.935646	0.217179	-0.338357
1	FES_706_718		NA	0.515834	-0.418064	0.219198	-0.399083	0.909566	-0.541745
5	STAT6_634_646		NA	0.51717	-0.421909	0.22641	-0.315837	0.579437	-0.24903
1	41_654_666		NA	0.519686	-0.327967	0.464307	-0.269293	0.941157	-0.262306
1	PLCG1_776_788		NA	0.522175	-0.33319	0.184396	-0.406283	0.63703	-0.341506
1	LCK_387_399		NA	0.522213	-0.501238	0.279639	-0.483077	0.89429	-0.476573
3	CDK7_157_169		NA	0.522644	-0.895931	0.287782	-0.765725	0.246653	-0.404665
3	NPT2A_501_513		NA	0.527617	-1.06985	0.151066	-0.978794	0.138553	-0.514969
5	STA5A_687_699		NA	0.533351	-0.00933181	0.736338	-0.0575652	0.225285	0.111616
4	RET_1022_1034		NA	0.541557	-0.386002	0.679177	-0.31145	0.658671	-0.358714
2	FGFR2_762_774		NA	0.54253	-0.656508	0.352	-0.751309	0.892068	-0.56735
1	CD79A_181_193		NA	0.548146	-0.267822	0.204353	-0.216048	0.583215	-0.127754
1	PAXI_24_36		NA	0.550075	-0.529389	0.153483	-0.532454	0.801843	-0.589093
1	PRGR_786_798		NA	0.551334	-0.430427	0.149948	-0.319231	0.951425	-0.34142
1	FAK1_569_581		NA	0.55464	-0.421095	0.386163	-0.307478	0.942606	-0.402507
3	CD3Z_116_128		NA	0.5574	-0.435074	0.338875	-0.368452	0.498781	-0.452094
4	PGFRB_768_780		NA	0.560867	-0.341163	0.613734	-0.305787	0.252739	-0.330575
3	CDK2_8_20		NA	0.561988	-0.273059	0.209676	-0.18973	0.566628	-0.355564
5	RB_804_816		NA	0.566014	-0.528708	0.936967	-0.420542	0.344528	-0.355806
2	JAK2_563_577		NA	0.567519	-0.36917	0.477226	-0.354222	0.558044	-0.366584
3	PDPK1_2_14		NA	0.571607	-0.44814	0.218197	-0.436338	0.479904	-0.38159
5	RBL2_99_111		NA	0.572736	-0.0323954	0.177778	-0.0950857	0.113707	-0.134101
1	CD3Z_146_158		NA	0.602396	-0.372287	0.471162	-0.345231	0.897169	-0.275659
3	NCF1_313_325		NA	0.602416	-0.891006	0.127833	-0.746095	0.190895	-0.494537
1	MK10_216_228		NA	0.602575	-0.607233	0.339655	-0.535213	0.855296	-0.426105
5	MK01_198_210		NA	0.603768	-0.39214	0.810938	-0.39214	0.876997	-0.39214
3	ZBT16_621_633		NA	0.615319	-0.704265	0.121556	-0.645516	0.270538	-0.572701
5	RON_1346_1358		NA	0.621464	-0.555603	0.986237	-0.548879	0.359432	-0.419286
5	STAT4_714_726		NA	0.628322	-0.0421698	0.265159	0.0123627	0.133122	-0.100925
2	NTRK1_489_501		NA	0.629311	-0.622063	0.354659	-0.69548	0.454056	-0.519099
1	VGFR3_1061_1073		NA	0.632415	-0.406323	0.236985	-0.318004	0.811646	-0.254037
5	SRC8_CHICK_470_482		NA	0.634465	-0.43907	0.58488	-0.524769	0.708054	-0.130306
2	MK12_178_190		NA	0.637108	-0.477273	0.4434	-0.494382	0.839096	-0.531609
2	EPHB1_771_783		NA	0.638247	-0.483979	0.345062	-0.528426	0.767015	-0.470996
5	VGFR1_1046_1058_Y1048F		NA	0.639561	0.366976	0.23843	0.201848	0.108638	0.209508
1	EFS_246_258		NA	0.640583	-0.242634	0.211849	-0.161372	0.73326	-0.295564
2	K2C6B_53_65		NA	0.645303	-0.420402	0.426065	-0.353129	0.71096	-0.282193
2	RON_1353_1365		NA	0.647291	-0.457317	0.293646	-0.458202	0.814927	-0.409306
3	PECA1_706_718		NA	0.648058	-0.321075	0.130749	-0.216031	0.328924	-0.282278
2	MK01_180_192		NA	0.650761	-0.58855	0.414234	-0.465978	0.716147	-0.281202
2	PGFRB_709_721		NA	0.651086	-0.329741	0.34438	-0.314171	0.719102	-0.347391
1	PDPK1_369_381		NA	0.660991	-0.485283	0.391874	-0.431351	0.797728	-0.391735
3	EPHA7_607_619		NA	0.668126	-0.47696	0.437475	-0.470146	0.642499	-0.484896
4	PGFRB_771_783		NA	0.670728	-0.340027	0.717751	-0.294093	0.311805	-0.36468
1	VGFR2_989_1001		NA	0.675154	-0.34677	0.137577	-0.317085	0.593985	-0.363702
2	NTRK2_696_708		NA	0.683639	-0.449073	0.360195	-0.417683	0.485319	-0.384728
2	PRRX2_202_214		NA	0.688791	-0.468878	0.323092	-0.410861	0.65571	-0.487082
2	LAT_194_206		NA	0.690439	-0.784293	0.278498	-0.786705	0.784285	-0.404398
3	DDR1_506_518		NA	0.694231	-3.56063	0.0883475	-2.57519	0.237154	-0.852576
2	B3AT_39_51		NA	0.699396	-0.639296	0.56553	-0.674983	0.815688	-0.5834
1	DCX_109_121		NA	0.700377	-0.591063	0.372662	-0.447504	0.805637	-0.348327
5	CALM_93_105		NA	0.716946	-0.647303	0.656013	-0.796849	0.324147	-0.606703
2	FAK2_572_584		NA	0.721006	-0.430461	0.537609	-0.389927	0.558319	-0.366266
2	EGFR_1190_1202		NA	0.723926	-0.584323	0.423331	-0.583237	0.918646	-0.496067
4	ODPAT_291_303		NA	0.727707	-0.158079	0.871468	-0.151044	0.284485	-0.488358
2	K2C8_425_437		NA	0.732431	-0.433193	0.466018	-0.414492	0.784716	-0.470667
1	PRGR_545_557		NA	0.73376	-0.296667	0.0729958	-0.272318	0.882064	-0.473234
5	EPHA2_581_593		NA	0.758292	-0.679957	0.663779	0.128964	0.996164	0.590002
2	ACHD_383_395		NA	0.759119	-0.436839	0.384587	-0.321882	0.733144	-0.205026
2	MK07_211_223		NA	0.761159	-0.546336	0.290365	-0.535058	0.767653	-0.542202
2	VGFR2_1168_1180		NA	0.762156	-0.541026	0.230022	-0.426591	0.720194	-0.277461
2	MET_1227_1239		NA	0.767656	-0.354168	0.523508	-0.293592	0.512618	-0.285648
2	ANXA2_17_29		NA	0.77037	-0.37521	0.663776	-0.178255	0.809944	-0.415199
2	PGFRB_1014_1028		NA	0.771456	-0.712107	0.585553	-0.706265	0.951894	-0.53668
2	PP2AB_297_309		NA	0.784144	-0.536887	0.399862	-0.543463	0.458935	-0.324382
2	CBL_693_705		NA	0.800819	-0.470213	0.666535	-0.429218	0.448652	-0.213679
4	INSR_1348_1360		NA	0.803331	-0.861875	0.954463	-0.401917	0.552935	-0.131379
4	EPHB4_583_595		NA	0.839446	-0.620381	0.952054	-0.650488	0.574942	-0.328793
4	FGFR3_641_653		NA	0.841884	-0.513912	0.685867	-0.626508	0.374984	-1.12015
2	CALM_95_107		NA	0.85002	-0.402506	0.565027	-0.282607	0.489526	-0.421077
5	PLCG1_1246_1258		NA	0.855374	-0.892713	0.296697	-1.25568	0.125189	-0.69115
1	VGFR1_1040_1052		NA	0.856051	-0.301031	0.181904	-0.285647	0.825741	-0.323063
3	VGFR1_1049_1061		NA	0.867371	-0.827652	0.491138	-1.07007	0.361074	-0.385201
3	MBP_263_275		NA	0.875184	-1.05467	0.255896	-0.998591	0.294771	-0.728912
5	ANXA1_14_26		NA	0.876657	-0.440024	0.907934	-0.416161	0.427541	-0.26171
2	ENOG_37_49		NA	0.880518	-0.407421	0.605151	-0.334182	0.862451	-0.329665
1	EPOR_419_431		NA	0.899037	-0.505708	0.206832	-0.50069	0.943723	-0.574335
5	EGFR_908_920		NA	0.90096	0.865533	0.606763	0.247634	0.470599	0.965902
5	STAT3_698_710		NA	0.901308	-0.856531	0.858397	-0.762689	0.185622	-0.493345
2	KSYK_518_530		NA	0.922157	-0.400283	0.536081	-0.457844	0.517277	-0.389806
5	TYRO3_679_691		NA	0.930521	-0.526405	0.560848	-0.453568	0.660654	-0.313671
4	INSR_992_1004		NA	0.934937	-0.357741	0.918245	-0.380471	0.0966334	-0.181435
2	EPHA2_765_777		NA	0.936576	-0.38566	0.633111	-0.372432	0.444577	-0.30442
4	VGFR2_1052_1064		NA	0.939106	-0.378787	0.985172	-0.327511	0.148612	-0.269124
4	ERBB4_1277_1289		NA	0.939251	-0.332484	0.890939	-0.372685	0.21553	-0.178879
4	VGFR1_1235_1247		NA	0.944056	-0.643649	0.697118	-0.742932	0.267697	-0.292342
3	SRC8_CHICK_492_504		NA	0.94827	-0.42964	0.520641	-0.402407	0.769804	-0.340039
2	EGFR_1103_1115		NA	0.951372	-0.316019	0.513002	-0.292485	0.461641	-0.398607
1	DYR1A_312_324		NA	0.957227	-0.735159	0.640978	-0.617134	0.999815	-0.420623
2	EGFR_1165_1177		NA	0.958996	-0.509744	0.541497	-0.546132	0.54854	-0.343963
2	MK14_173_185		NA	0.962582	-0.485168	0.560248	-0.458311	0.646992	-0.481629
2	EGFR_1118_1130		NA	0.973744	-0.515958	0.774501	-0.52706	0.699014	-0.492964
5	C1R_199_211		NA	0.979951	-0.687301	0.800618	-0.690676	0.611154	-0.585471
4	FABPH_13_25		NA	0.981133	-0.249458	0.75032	-0.181069	0.148903	-0.444917
5	VGFR1_1326_1338		NA	0.981323	-0.461472	0.957928	-0.448257	0.480664	-0.542156
4	TEC_512_524		NA	0.985049	-0.400889	0.736452	-0.393219	0.306867	-0.373533
3	VINC_815_827		NA	0.98624	-0.712631	0.202549	-0.600169	0.360453	-0.302495
4	ERBB2_870_882		NA	0.991624	-0.544658	0.9762	-0.585589	0.365298	-0.353133
4	EGFR_862_874		NA	0.992691	-0.374405	0.877241	-0.412951	0.558298	-0.323962
5	STAT1_694_706		NA	1	0	0.442948	0	0.30877	0
5	EFS_246_258_Y253F		NA	NA	0	NA	0	NA	0
