# Supplementary material for: Large-scale reduction of tyrosine kinase activities in human monocytes stimulated in vitro with N. meningitidis
Source: PLoS One. 2018 Jan 19;13(1):e0181912. doi: 10.1371/journal.pone.0181912 (PMC5774972; doi:10.1371/journal.pone.0181912)
Supplement: S3 Table — (XLSX) [file pone.0181912.s003.xlsx]

## Sheet: _Export_t15cc__pdTreatmentdCont
BioNavigator Version	0.6.2.70	PamGrid Version	QuantitationType	t15::__p.Treatment.Control		Protocol file name		190-030 KR MonocytesDate	Mon, 22 Feb 2016 10:22:20 GMT
t15::c_cluster	ID	SFactor6	Control1	Nm vs ctr - P-value	Nm vs ctr - mean log2 ratio	Nm+IL-10 vs ctr - P-value	Nm+IL-10 vs ctr - mean log2 ratio	IL-10 vs ctr - P-value	IL-10 vs ctr - mean log2 ratio
1	41_654_666		NA	0.160616	-0.327967	0.240926	-0.269293	0.252427	-0.262306
2	ACHD_383_395		NA	0.0818601	-0.436839	0.182906	-0.321882	0.382	-0.205026
1	AMPE_5_17		NA	0.0449999	-1.0061	0.0682998	-0.8954	0.115555	-0.753148
3	ANXA1_14_26		NA	0.0652277	-0.440024	0.0784086	-0.416161	0.243387	-0.26171
4	ANXA2_17_29		NA	0.264488	-0.37521	0.585653	-0.178255	0.220437	-0.415199
4	ART_004_EAIYAAPFAKKKXC		NA	0.294667	-0.223364	0.733463	-0.0705147	0.324469	-0.209225
5	B3AT_39_51		NA	0.0383428	-0.639296	0.0307087	-0.674983	0.0542426	-0.5834
1	C1R_199_211		NA	0.0031014	-0.687301	0.00301088	-0.690676	0.0077618	-0.585471
5	CALM_93_105		NA	0.0105822	-0.647303	0.00331858	-0.796849	0.0146472	-0.606703
4	CALM_95_107		NA	0.147514	-0.402506	0.294718	-0.282607	0.13175	-0.421077
3	CBL_693_705		NA	0.0353957	-0.470213	0.0503907	-0.429218	0.290176	-0.213679
4	CD3Z_116_128		NA	0.136833	-0.435074	0.199942	-0.368452	0.123884	-0.452094
1	CD3Z_146_158		NA	0.204067	-0.372287	0.235973	-0.345231	0.337075	-0.275659
2	CD79A_181_193		NA	0.18733	-0.267822	0.279328	-0.216048	0.513184	-0.127754
4	CDK2_8_20		NA	0.295342	-0.273059	0.459904	-0.18973	0.181877	-0.355564
2	CDK7_157_169		NA	0.00381598	-0.895931	0.00917756	-0.765725	0.114791	-0.404665
4	CRK_214_226		NA	0.103098	-0.479064	0.0728677	-0.536291	0.0246772	-0.711231
6	CTNB1_79_91		NA	0.0550302	-0.526926	0.101271	-0.436464	0.0628018	-0.507522
2	DCX_109_121		NA	0.0210882	-0.591063	0.0639031	-0.447504	0.134667	-0.348327
2	DDR1_506_518		NA	0.0330396	-3.56063	0.102276	-2.57519	0.561904	-0.852576
2	DYR1A_212_224		NA	0.0111651	-1.34195	0.0891313	-0.803747	0.11296	-0.740798
2	DYR1A_312_324		NA	0.0113481	-0.735159	0.025965	-0.617134	0.103034	-0.420623
4	EFS_246_258		NA	0.266323	-0.242634	0.450843	-0.161372	0.182732	-0.295564
7	EFS_246_258_Y253F		NA	NA	0	NA	0	NA	0
8	EGFR_1062_1074		NA	0.278099	0.680655	0.811012	0.145205	0.507378	0.407078
4	EGFR_1103_1115		NA	0.254271	-0.316019	0.288856	-0.292485	0.158905	-0.398607
5	EGFR_1118_1130		NA	0.111429	-0.515958	0.104941	-0.52706	0.126059	-0.492964
3	EGFR_1165_1177		NA	0.0112692	-0.509744	0.00784854	-0.546132	0.0607605	-0.343963
1	EGFR_1190_1202		NA	0.0277954	-0.584323	0.0280183	-0.583237	0.0531666	-0.496067
5	EGFR_862_874		NA	0.0295966	-0.374405	0.0191549	-0.412951	0.0523381	-0.323962
8	EGFR_908_920		NA	0.261268	0.865533	0.739515	0.247634	0.213824	0.965902
1	ENOG_37_49		NA	0.0455282	-0.407421	0.0895322	-0.334182	0.093286	-0.329665
6	EPHA1_774_786		NA	0.044875	-0.485441	0.0441055	-0.487643	0.051298	-0.46839
7	EPHA2_581_593		NA	0.39481	-0.679957	0.869165	0.128964	0.45801	0.590002
1	EPHA2_765_777		NA	0.0916127	-0.38566	0.101563	-0.372432	0.170314	-0.30442
3	EPHA4_589_601		NA	0.0497157	-0.476905	0.0198132	-0.595106	0.253919	-0.25654
7	EPHA4_921_933		NA	0.783216	-0.227846	0.3562	-0.781642	0.975634	-0.0252392
6	EPHA7_607_619		NA	0.0771478	-0.47696	0.0807704	-0.470146	0.073124	-0.484896
5	EPHB1_771_783		NA	0.0569853	-0.483979	0.0410642	-0.528426	0.0626799	-0.470996
2	EPHB1_921_933		NA	0.00408745	-1.05321	0.00794943	-0.935646	0.250828	-0.338357
3	EPHB4_583_595		NA	0.0212533	-0.620381	0.0170499	-0.650488	0.174157	-0.328793
6	EPOR_361_373		NA	0.0712009	-0.521524	0.110725	-0.451098	0.0820067	-0.499173
6	EPOR_419_431		NA	0.0554721	-0.505708	0.05748	-0.50069	0.0340347	-0.574335
1	ERBB2_1241_1253		NA	0.0101054	-0.615185	0.0152955	-0.566417	0.0488242	-0.431847
3	ERBB2_870_882		NA	0.014152	-0.544658	0.00980519	-0.585589	0.0807057	-0.353133
5	ERBB4_1181_1193		NA	0.0172573	-0.627144	0.010266	-0.696389	0.0158973	-0.638018
3	ERBB4_1277_1289		NA	0.0866537	-0.332484	0.059512	-0.372685	0.327884	-0.178879
9	FABPH_13_25		NA	0.319905	-0.249458	0.464353	-0.181069	0.0931644	-0.444917
4	FAK1_569_581		NA	0.098511	-0.421095	0.211408	-0.307478	0.112047	-0.402507
1	FAK2_572_584		NA	0.0495327	-0.430461	0.0701192	-0.389927	0.0857159	-0.366266
6	FER_707_719		NA	0.110019	-0.423615	0.116503	-0.414924	0.0613409	-0.51059
4	FES_706_718		NA	0.11364	-0.418064	0.128717	-0.399083	0.0493113	-0.541745
5	FGFR1_761_773		NA	0.003853	-0.779042	0.00168283	-0.891329	0.0054156	-0.734479
5	FGFR2_762_774		NA	0.00818272	-0.656508	0.00382862	-0.751309	0.0171082	-0.56735
9	FGFR3_641_653		NA	0.262428	-0.513912	0.178977	-0.626508	0.0284637	-1.12015
5	FGFR3_753_765		NA	0.00722653	-0.714149	0.00415854	-0.787532	0.0187362	-0.591596
6	FRK_380_392		NA	0.11702	-0.363245	0.159817	-0.32106	0.0768068	-0.418631
2	INSR_1348_1360		NA	0.0362874	-0.861875	0.28129	-0.401917	0.716591	-0.131379
3	INSR_992_1004		NA	0.0410985	-0.357741	0.0320639	-0.380471	0.257819	-0.181435
1	JAK1_1015_1027		NA	0.0733228	-0.402833	0.107653	-0.355101	0.0969766	-0.36819
6	JAK2_563_577		NA	0.0985038	-0.36917	0.110857	-0.354222	0.100545	-0.366584
1	K2C6B_53_65		NA	0.0924194	-0.420402	0.148254	-0.353129	0.238088	-0.282193
6	K2C8_425_437		NA	0.0882826	-0.433193	0.100695	-0.414492	0.0676366	-0.470667
5	KSYK_518_530		NA	0.0728986	-0.400283	0.0453175	-0.457844	0.0794217	-0.389806
3	LAT_194_206		NA	0.00227342	-0.784293	0.00223033	-0.786705	0.0580499	-0.404398
3	LAT_249_261		NA	0.00389122	-0.723778	0.00334075	-0.742607	0.027449	-0.493722
1	LCK_387_399		NA	0.0403005	-0.501238	0.0464535	-0.483077	0.0488752	-0.476573
1	MBP_198_210		NA	0.0645729	-0.544699	0.111611	-0.456342	0.208682	-0.350398
1	MBP_259_271		NA	0.0233718	-0.645879	0.0329017	-0.596456	0.0715991	-0.483658
1	MBP_263_275		NA	0.0120149	-1.05467	0.0157338	-0.998591	0.0583958	-0.728912
1	MET_1227_1239		NA	0.109888	-0.354168	0.175577	-0.293592	0.186381	-0.285648
2	MK01_180_192		NA	0.0244485	-0.58855	0.0613585	-0.465978	0.229418	-0.281202
6	MK01_198_210		NA	0.190947	-0.39214	0.190947	-0.39214	0.190947	-0.39214
6	MK07_211_223		NA	0.0538566	-0.546336	0.0580278	-0.535058	0.0553505	-0.542202
1	MK10_216_228		NA	0.0179619	-0.607233	0.0314572	-0.535213	0.073396	-0.426105
6	MK12_178_190		NA	0.0353916	-0.477273	0.0306006	-0.494382	0.0223076	-0.531609
6	MK14_173_185		NA	0.00779169	-0.485168	0.010523	-0.458311	0.00810468	-0.481629
2	NCF1_313_325		NA	0.00362981	-0.891006	0.00977389	-0.746095	0.0587243	-0.494537
3	NPT2A_501_513		NA	0.00525912	-1.06985	0.00858002	-0.978794	0.112203	-0.514969
5	NTRK1_489_501		NA	0.00852961	-0.622063	0.00459086	-0.69548	0.020878	-0.519099
7	NTRK2_509_521		NA	0.690376	-0.208097	0.252184	-0.618852	0.5835	0.287613
1	NTRK2_696_708		NA	0.0865111	-0.449073	0.107165	-0.417683	0.133703	-0.384728
5	ODBA_340_352		NA	0.10014	-0.378158	0.0766283	-0.412657	0.0998934	-0.378478
9	ODPAT_291_303		NA	0.693701	-0.158079	0.706577	-0.151044	0.240547	-0.488358
6	P85A_600_612		NA	0.0495914	-0.521618	0.0433699	-0.540463	0.0440616	-0.538241
6	PAXI_111_123		NA	0.0923894	-0.38179	0.117247	-0.351283	0.0647107	-0.426613
6	PAXI_24_36		NA	0.0351605	-0.529389	0.0343427	-0.532454	0.0222419	-0.589093
1	PDPK1_2_14		NA	0.0438168	-0.44814	0.0484726	-0.436338	0.0771828	-0.38159
1	PDPK1_369_381		NA	0.0626589	-0.485283	0.0916736	-0.431351	0.120614	-0.391735
4	PECA1_706_718		NA	0.172551	-0.321075	0.344828	-0.216031	0.225023	-0.282278
8	PERI_458_470		NA	0.0846609	1.24117	0.394288	0.573123	0.0520894	1.43317
6	PGFRB_1002_1014		NA	0.0453739	-0.563121	0.0628078	-0.514788	0.0580242	-0.5266
1	PGFRB_1014_1028		NA	0.00705613	-0.712107	0.00738029	-0.706265	0.0280552	-0.53668
5	PGFRB_572_584		NA	0.0268127	-0.601264	0.0150143	-0.682119	0.0286889	-0.591878
6	PGFRB_709_721		NA	0.18579	-0.329741	0.205427	-0.314171	0.165517	-0.347391
6	PGFRB_768_780		NA	0.104942	-0.341163	0.1406	-0.305787	0.114628	-0.330575
6	PGFRB_771_783		NA	0.112889	-0.340027	0.163033	-0.294093	0.0922424	-0.36468
3	PLCG1_1246_1258		NA	0.0856966	-0.892713	0.0238222	-1.25568	0.169358	-0.69115
6	PLCG1_764_776		NA	0.138293	-0.306961	0.113643	-0.330696	0.0658274	-0.395068
5	PLCG1_776_788		NA	0.0769233	-0.33319	0.0376667	-0.406283	0.0709753	-0.341506
3	PP2AB_297_309		NA	0.00699679	-0.536887	0.00654361	-0.543463	0.0651842	-0.324382
4	PRGR_545_557		NA	0.0802996	-0.296667	0.103964	-0.272318	0.0118704	-0.473234
1	PRGR_786_798		NA	0.0450729	-0.430427	0.118651	-0.319231	0.0981791	-0.34142
6	PRRX2_202_214		NA	0.0404848	-0.468878	0.0656244	-0.410861	0.034767	-0.487082
3	PTN11_539_551		NA	0.00676061	-0.814414	0.00908407	-0.770971	0.123527	-0.395752
6	RAF1_332_344		NA	0.0336029	-0.547984	0.0579024	-0.475251	0.0508067	-0.492782
4	RASA1_453_465		NA	0.246111	-0.31329	0.448975	-0.19989	0.264147	-0.300738
1	RB_804_816		NA	0.0275602	-0.528708	0.0663571	-0.420542	0.111047	-0.355806
9	RBL2_99_111		NA	0.899269	-0.0323954	0.711205	-0.0950857	0.602977	-0.134101
6	RET_1022_1034		NA	0.0940821	-0.386002	0.165325	-0.31145	0.116007	-0.358714
7	RET_680_692		NA	0.885773	-0.042795	0.432951	-0.237695	0.736442	-0.100535
1	RON_1346_1358		NA	0.0317575	-0.555603	0.0333998	-0.548879	0.0875969	-0.419286
1	RON_1353_1365		NA	0.0426291	-0.457317	0.0423115	-0.458202	0.0638746	-0.409306
3	SRC8_CHICK_470_482		NA	0.0492247	-0.43907	0.0237974	-0.524769	0.517127	-0.130306
6	SRC8_CHICK_476_488		NA	0.0738778	-0.430861	0.0702086	-0.437576	0.0612644	-0.455475
1	SRC8_CHICK_492_504		NA	0.053438	-0.42964	0.0671957	-0.402407	0.112588	-0.340039
7	STA5A_687_699		NA	0.989799	-0.00933181	0.937147	-0.0575652	0.878538	0.111616
7	STAT1_694_706		NA	NA	0	NA	0	NA	0
2	STAT3_698_710		NA	0.187598	-0.856531	0.235993	-0.762689	0.432644	-0.493345
3	STAT4_686_698		NA	0.106652	-1.19005	0.0465489	-1.53091	0.316904	-0.703531
9	STAT4_714_726		NA	0.8634	-0.0421698	0.959741	0.0123627	0.681729	-0.100925
2	STAT6_634_646		NA	0.474662	-0.421909	0.590127	-0.315837	0.670061	-0.24903
1	TEC_512_524		NA	0.078007	-0.400889	0.0829286	-0.393219	0.0969416	-0.373533
7	TNNT1_2_14		NA	0.112028	-0.518885	0.0528102	-0.656569	0.864244	0.0518286
2	TYRO3_679_691		NA	0.0183086	-0.526405	0.0351227	-0.453568	0.12077	-0.313671
6	VGFR1_1040_1052		NA	0.155897	-0.301031	0.175787	-0.285647	0.130899	-0.323063
8	VGFR1_1046_1058_Y1048F		NA	0.371983	0.366976	0.61777	0.201848	0.604694	0.209508
3	VGFR1_1049_1061		NA	0.0789073	-0.827652	0.0306119	-1.07007	0.380542	-0.385201
3	VGFR1_1162_1174		NA	0.0254518	-0.435419	0.0130486	-0.502219	0.111674	-0.287123
3	VGFR1_1206_1218		NA	0.0500534	-0.538138	0.0406333	-0.568443	0.243172	-0.297208
3	VGFR1_1235_1247		NA	0.0148653	-0.643649	0.00708107	-0.742932	0.205613	-0.292342
9	VGFR1_1320_1332_C1320S/C1321S		NA	0.946881	0.0147802	0.985957	-0.00390422	0.647492	-0.102045
6	VGFR1_1326_1338		NA	0.0534148	-0.461472	0.0592516	-0.448257	0.0282635	-0.542156
6	VGFR2_1046_1058		NA	0.155444	-0.257504	0.244307	-0.206899	0.143769	-0.265953
1	VGFR2_1052_1064		NA	0.0771867	-0.378787	0.118642	-0.327511	0.190059	-0.269124
2	VGFR2_1168_1180		NA	0.0113803	-0.541026	0.033924	-0.426591	0.138542	-0.277461
8	VGFR2_1207_1219_C1208S		NA	0.0447704	1.15157	0.188587	0.703175	0.118134	0.853948
2	VGFR2_944_956		NA	0.00409152	-0.901294	0.0121818	-0.73782	0.161162	-0.360253
6	VGFR2_989_1001		NA	0.10771	-0.34677	0.136833	-0.317085	0.0937807	-0.363702
2	VGFR3_1061_1073		NA	0.112926	-0.406323	0.202536	-0.318004	0.300698	-0.254037
2	VINC_815_827		NA	0.00347648	-0.712631	0.00912964	-0.600169	0.129923	-0.302495
6	ZAP70_485_497		NA	0.0773318	-0.421585	0.106112	-0.37971	0.0634251	-0.44749
1	ZBT16_621_633		NA	0.0155276	-0.704265	0.023279	-0.645516	0.0385613	-0.572701
